# Supplementary material for: An In Vitro Cell Model of Intestinal Barrier Function Using a Low-Cost 3D-Printed Transwell Device and Paper-Based Cell Membrane
Source: Int J Mol Sci. 2025 Mar 12;26(6):2524. doi: 10.3390/ijms26062524 (PMC11941856; doi:10.3390/ijms26062524)
Supplement: Supplementary file 1 [file ijms-26-02524-s001.zip]

Archive with 1 entries (1 files):
- ijms-3429907-supplementary.pdf
